# Supplementary material for: Multiscale adaptive differential abundance analysis in microbial compositional data
Source: Bioinformatics. 2023 Apr 5;39(4):btad178. doi: 10.1093/bioinformatics/btad178 (PMC10112958; doi:10.1093/bioinformatics/btad178)
Supplement: btad178_Supplementary_Data [file btad178_supplementary_data.zip]

Archive with 2 entries (2 files):
- MsRDB_Supp.pdf
- TableS1.xlsx
